# Supplementary material for: Increased Antimicrobial Consumption, Isolation Rate, and Resistance Profiles of Multi-Drug Resistant Klebsiella pneumoniae, Pseudomonas aeruginosa, and Acinetobacter baumannii During the COVID-19 Pandemic in a Tertiary Healthcare Institution
Source: Antibiotics (Basel). 2025 Aug 29;14(9):871. doi: 10.3390/antibiotics14090871 (PMC12466518; doi:10.3390/antibiotics14090871)
Supplement: Supplementary file 1 [file antibiotics-14-00871-s001.zip]

Archive with 1 entries (1 files):
- antibiotics-3767547-supplementary.pdf
